# Supplementary material for: The effect of numerical aperture on quantitative use-wear studies and its implication on reproducibility
Source: Sci Rep. 2019 Apr 19;9:6313. doi: 10.1038/s41598-019-42713-w (PMC6474883; doi:10.1038/s41598-019-42713-w)
Supplement: Supplementary file 5 — Supplementary Table S1 [file 41598_2019_42713_MOESM5_ESM.xlsx]

## Sheet: Parameters
The effect of numerical aperture on quantitative use-wear studies and its implication on reproducibility
Ivan Calandra, Lisa Schunk, Konstantin Bob, Walter Gneisinger, Antonella Pedergnana, Eduardo Paixao, Andreas Hildebrandt, Joao Marreiros
Scientific Reports
Supplementary Table S1. Descriptions of ISO 25178-2 parameters and ISO 4287 Ra.
Parameter	ISO norm	Unit	Category	Subcategory	Name	Description
Ra	4287	µm	Profile	Amplitude	arithmetical mean deviation of the roughness profile	arithmetic mean of the absolute ordinate values within a sampling length
Sa	25178	µm	Field	Height	arithmetical mean height of the scale limited surface	arithmetic mean of the absolute of the ordinate values within a definition area (A)
Sal (s = 0.2)	25178	µm	Field	Spatial	autocorrelation length	horizontal distance of the fACF(tx,ty) which has the fastest decay to a specified value s, with 0 ≤ s< 1
Sdq	25178	<no unit>	Field	Hybrid	root mean square gradient of the scale-limited surface	root mean square of the surface gradient within the definition area (A) of a scale-limited surface
Sdr	25178	%	Field	Hybrid	developed interfacial area ratio of the scale-limited surface	ratio of the increment of the interfacial area of the scale-limited surface within the definition area (A) over the definition area
Sku	25178	<no unit>	Field	Height	kurtosis of the scale-limited surface	quotient of the mean quartic value of the ordinate values and the fourth power of Sq within a definition area (A)
Sk (Gaussian filter, 0.08 mm)	25178	µm	Field	Stratified surfaces	core height	distance between the highest and lowest level of the core surface
Smc (p = 10%)	25178	µm	Field	Bearing ratio	inverse areal material ratio of the scale-limited surface	height c at which a given areal material ratio (mr) is satisfied
Smq (Gaussian filter, 0.08 mm)	25178	<no unit>	Field	Stratified surfaces	material ratio <plateau-to-dale>	areal material ratio at the plateau-to-dale intersection
Smr (c = 1µm under the highest peak)	25178	%	Field	Bearing ratio	areal material ratio of the scale-limited surface	ratio of the area of the material at a specified height c to the evaluation area
Smr1 (Gaussian filter, 0.08 mm)	25178	%	Field	Stratified surfaces	material ratio <peaks>	ratio of the area of the material at the intersection line which separates the protruding hills from the core surface to the evaluation area
Smr2 (Gaussian filter, 0.08 mm)	25178	%	Field	Stratified surfaces	material ratio <dales>	ratio of the area of the material at the intersection line which separates the protruding dales from the core surface to the evaluation area
Sp	25178	µm	Field	Height	maximum peak height of the scale limited surface	largest peak height value within a definition area
Spk (Gaussian filter, 0.08 mm)	25178	µm	Field	Stratified surfaces	reduced peak height	average height of the protruding peaks above the core surface
Spq (Gaussian filter, 0.08 mm)	25178	<no unit>	Field	Stratified surfaces	plateau root mean square deviation	slope of a linear regression performed through the plateau region
Sq	25178	µm	Field	Height	root mean square height of the scale-limited surface	root mean square value of the ordinate values within a definition area (A)
Ssk	25178	<no unit>	Field	Height	skewness of the scale-limited surface	quotient of the mean cube value of the ordinate values and the cube of Sq within a definition area (A)
Std (Reference angle = 0°)	25178	°	Field	Spatial	texture direction of the scale-limited surface	angle, with respect to a specified direction θ, of the absolute maximum value of the angular spectrum
Str (s = 0.2)	25178	<no unit>	Field	Spatial	texture aspect ratio	ratio of the horizontal distance of the fACF(tx,ty) which has the fastest decay to a specified value s to the horizontal distance of the fACF(tx,ty) which has the slowest decay to s, with 0 ≤ s < 1
Sv	25178	µm	Field	Height	maximum pit height of the scale limited surface	minus the smallest pit height value within a definition area
Svk (Gaussian filter, 0.08 mm)	25178	µm	Field	Stratified surfaces	reduced dale height	average height of the protruding dales below the core surface
Svq (Gaussian filter, 0.08 mm)	25178	<no unit>	Field	Stratified surfaces	dale root mean square deviation	slope of a linear regression performed through the dale region
Sxp (p = 50%, q = 97.5%)	25178	µm	Field	Bearing ratio	peak extreme height	difference in height between the p and q material ratios
Sz	25178	µm	Field	Height	maximum height of the scale-limited surface	sum of the maximum peak height value and the maximum pit height value within a definition area
Vm (p = 10%)	25178	µm³/µm²	Field	Volume	material volume	volume of the material per unit area at a given material ratio (p) calculated from the areal material ratio curve
Vmc (p = 10%, q = 80%)	25178	µm³/µm²	Field	Volume	core material volume of the scale-limited surface	difference in material volume between the p and q material ratios
Vmp (p = 10%)	25178	µm³/µm²	Field	Volume	peak material volume of the scale-limited surface	material volume at p material ratio
Vv (p = 10%)	25178	µm³/µm²	Field	Volume	void volume	volume of the voids per unit area at a given material ratio (p) calculated from the areal material ratio curve
Vvc (p = 10%, q = 80%)	25178	µm³/µm²	Field	Volume	core void volume of the scale-limited surface	difference in void volume between p and q material ratios
Vvv (p = 80%)	25178	µm³/µm²	Field	Volume	dale void volume of the scale-limited surface	dale volume at p material ratio
