# Supplementary material for: The effect of numerical aperture on quantitative use-wear studies and its implication on reproducibility
Source: Sci Rep. 2019 Apr 19;9:6313. doi: 10.1038/s41598-019-42713-w (PMC6474883; doi:10.1038/s41598-019-42713-w)
Supplement: Supplementary file 6 — Supplementary Table S2 [file 41598_2019_42713_MOESM6_ESM.xlsx]

## Sheet: FLT-QTFU
The effect of numerical aperture on quantitative use-wear studies and its implication on reproducibility
Ivan Calandra, Lisa Schunk, Konstantin Bob, Walter Gneisinger, Antonella Pedergnana, Eduardo Paixao, Andreas Hildebrandt, Joao Marreiros
Scientific Reports
Supplementary Table S2. Values of ISO 25178-2 parameters on the flint and quartzite samples.
Sample	Location	Scanning mode	Objective	Replica	Acquisition date	Surface type	Template	Analysis date	Analysis time	Date of the measurement	Axis length X	Axis size X	Axis spacing X	Axis length Y	Axis size Y	Axis spacing Y	Axis length Z	Axis size Z	Axis spacing Z	NMP ratio Z	Sq	Ssk	Sku	Sp	Sv	Sz	Sa	Smr	Smc	Sxp	Sal	Str	Std	Sdq	Sdr	Vm	Vv	Vmp	Vmc	Vvc	Vvv	Sk	Spk	Svk	Smr1	Smr2	Spq	Svq	Smq
FLT1-7	location1	LSM	50x-0.75	replica1	2018-08-15	Topo	D:/Data/3D data/Acquisition paper/FLT1-7/FLT1-7_50x	2018-08-28	09:42:29	2018-08-15 16:30:26	255.475	3000	85.1867	255.475	3000	85.1867	28.0791	65532	0.428479	0	1.92446	0.250884	4.40558	8.40171	11.4053	19.807	1.45156	0.154473	2.41781	3.55518	17.1847	0.503694	166.5	2.71916	118.627	0.124766	2.54257	0.124766	1.51667	2.32247	0.220104	2.7089	1.7417	2.03001	12.115	87.6357	0.442388	3.71094	55.7564
FLT1-7	location1	LSM	50x-0.75	replica2	2018-08-15	Topo	D:/Data/3D data/Acquisition paper/FLT1-7/FLT1-7_50x	2018-08-28	09:43:21	2018-08-15 16:56:32	255.475	3000	85.1867	255.475	3000	85.1867	29.1789	65531	0.445268	0	1.91223	0.260156	4.40321	8.50828	11.2088	19.7171	1.44177	0.130336	2.40201	3.52387	17.1832	0.506014	50.7472	2.69181	117.136	0.124837	2.52684	0.124837	1.50357	2.30846	0.218378	2.68072	1.7444	1.99348	12.2352	87.4902	1.41142	3.66345	98.1267
FLT1-7	location1	LSM	50x-0.75	replica3	2018-08-15	Topo	D:/Data/3D data/Acquisition paper/FLT1-7/FLT1-7_50x	2018-08-28	09:44:14	2018-08-15 17:17:01	255.475	3000	85.1867	255.475	3000	85.1867	28.261	65532	0.431255	0	1.89971	0.25121	4.34524	8.83093	11.2311	20.062	1.43485	0.0643089	2.38983	3.51718	17.1969	0.507551	166.502	2.66539	116.051	0.122768	2.51261	0.122768	1.49868	2.29511	0.2175	2.67283	1.71459	1.98234	12.2236	87.5041	1.26913	3.5063	95.4786
FLT1-7	location1	LSM	50x-0.95	replica1	2018-08-15	Topo	D:/Data/3D data/Acquisition paper/FLT1-7/FLT1-7_50x	2018-08-28	09:45:06	2018-08-15 16:17:30	255.475	3000	85.1867	255.475	3000	85.1867	26.1133	65532	0.398481	0	1.82637	0.300938	4.43074	8.80082	9.42755	18.2284	1.37711	0.00288733	2.34316	3.28941	17.5275	0.488979	92.7549	1.25909	33.707	0.117467	2.46061	0.117467	1.42198	2.25692	0.203683	2.3526	1.65495	1.83406	13.1648	86.9646	0.200857	3.58843	53.1895
FLT1-7	location1	LSM	50x-0.95	replica2	2018-08-15	Topo	D:/Data/3D data/Acquisition paper/FLT1-7/FLT1-7_50x	2018-08-28	09:45:59	2018-08-15 16:44:00	255.475	3000	85.1867	255.475	3000	85.1867	26.41	65532	0.40301	0	1.80494	0.288928	4.42263	8.6849	9.32818	18.0131	1.36205	0.00221785	2.31603	3.25444	17.5557	0.48371	92.7548	1.24316	33.0825	0.115324	2.43137	0.115324	1.4082	2.22969	0.201685	2.34304	1.63978	1.82213	12.7826	87.1447	0.0523167	3.60808	46.8272
FLT1-7	location1	LSM	50x-0.95	replica3	2018-08-15	Topo	D:/Data/3D data/Acquisition paper/FLT1-7/FLT1-7_50x	2018-08-28	09:46:51	2018-08-15 17:06:24	255.475	3000	85.1867	255.475	3000	85.1867	25.8767	65532	0.394871	0	1.80429	0.283563	4.39238	8.70012	9.25796	17.9581	1.36246	0.00444404	2.31851	3.2533	17.6222	0.483789	92.7546	1.23805	32.8439	0.115142	2.43364	0.115142	1.40679	2.23167	0.201972	2.34336	1.63001	1.81556	12.7664	87.1493	0.0790683	3.57895	47.2728
FLT1-7	location2	LSM	50x-0.75	replica1	2018-08-16	Topo	D:/Data/3D data/Acquisition paper/FLT1-7/FLT1-7_50x	2018-08-28	09:47:44	2018-08-16 15:35:16	255.475	3000	85.1867	255.475	3000	85.1867	35.4634	65532	0.541161	0	1.00273	-0.14365	5.01745	8.51685	6.75413	15.271	0.75424	0.00078279	1.17449	2.1722	10.9483	0.779685	132.488	1.94654	90.4331	0.0560905	1.23058	0.0560905	0.805048	1.09205	0.138535	1.98186	0.989516	1.11844	9.9993	87.8991
FLT1-7	location2	LSM	50x-0.75	replica2	2018-08-16	Topo	D:/Data/3D data/Acquisition paper/FLT1-7/FLT1-7_50x	2018-08-28	09:48:37	2018-08-16 16:01:40	255.475	3000	85.1867	255.475	3000	85.1867	34.6221	65532	0.528323	0	1.00625	-0.129181	4.97589	8.29351	6.746	15.0395	0.756685	0.00350226	1.17932	2.16546	10.9277	0.765623	130.25	1.9422	90.3136	0.0569937	1.23631	0.0569937	0.807382	1.09828	0.13803	1.98825	0.997706	1.12442	10.0168	88.0518
FLT1-7	location2	LSM	50x-0.75	replica3	2018-08-16	Topo	D:/Data/3D data/Acquisition paper/FLT1-7/FLT1-7_50x	2018-08-28	09:49:29	2018-08-16 16:28:37	255.475	3000	85.1867	255.475	3000	85.1867	34.1317	65532	0.52084	0	1.01463	-0.109131	4.8747	8.08547	6.8615	14.947	0.763357	0.00637811	1.19077	2.16515	10.8648	0.737977	130.004	1.94489	90.7128	0.0582852	1.24903	0.0582852	0.813524	1.11088	0.138153	2.00602	1.02414	1.12871	9.9644	88.2182
FLT1-7	location2	LSM	50x-0.95	replica1	2018-08-16	Topo	D:/Data/3D data/Acquisition paper/FLT1-7/FLT1-7_50x	2018-08-28	09:50:23	2018-08-16 15:22:20	255.475	3000	85.1867	255.475	3000	85.1867	33.5565	65532	0.512063	0	0.929645	-0.0848693	5.75635	7.38083	5.2169	12.5977	0.689374	0.0453805	1.07687	2.0417	11.3526	0.779666	176.49	0.85822	22.16	0.0536652	1.13056	0.0536652	0.727988	0.998843	0.131715	1.71984	0.961929	1.03279	10.4706	87.2951
FLT1-7	location2	LSM	50x-0.95	replica2	2018-08-16	Topo	D:/Data/3D data/Acquisition paper/FLT1-7/FLT1-7_50x	2018-08-28	09:51:15	2018-08-16 15:49:58	255.475	3000	85.1867	255.475	3000	85.1867	33.7137	65532	0.514462	0	0.930572	-0.0815287	5.7258	7.3065	5.08829	12.3948	0.689398	0.0459891	1.07785	2.03635	11.4648	0.781944	129.997	0.851695	22.0799	0.0542718	1.13213	0.0542718	0.72759	1.00054	0.13159	1.71694	0.964897	1.03179	10.4746	87.2885
FLT1-7	location2	LSM	50x-0.95	replica3	2018-08-16	Topo	D:/Data/3D data/Acquisition paper/FLT1-7/FLT1-7_50x	2018-08-28	09:52:08	2018-08-16 16:17:09	255.475	3000	85.1867	255.475	3000	85.1867	33.7242	65532	0.514623	0	0.936919	-0.0634037	5.75559	7.36518	5.01175	12.3769	0.693372	0.0458207	1.08544	2.03676	11.4643	0.772808	129.995	0.859617	22.3403	0.0554223	1.14085	0.0554223	0.730351	1.00923	0.131621	1.73411	0.979626	1.03997	10.3693	87.4821
FLT1-7	location3	LSM	50x-0.75	replica1	2018-08-20	Topo	D:/Data/3D data/Acquisition paper/FLT1-7/FLT1-7_50x	2018-08-28	09:53:01	2018-08-20 11:31:12	255.475	3000	85.1867	255.475	3000	85.1867	15.9348	65532	0.24316	0	0.854855	0.123007	3.40135	4.31614	4.87467	9.19081	0.667286	0.0111418	1.10315	1.62178	11.8398	0.403078	140.993	1.63783	72.294	0.046875	1.15002	0.046875	0.734193	1.05405	0.0959628	1.61514	0.780597	0.808043	11.121	88.988
FLT1-7	location3	LSM	50x-0.75	replica2	2018-08-20	Topo	D:/Data/3D data/Acquisition paper/FLT1-7/FLT1-7_50x	2018-08-28	09:53:54	2018-08-20 11:50:58	255.475	3000	85.1867	255.475	3000	85.1867	16.1055	65532	0.245765	0	0.931716	0.112375	3.41854	4.47427	5.31695	9.79123	0.726636	0.0339482	1.19427	1.77893	11.8948	0.387779	140.994	1.7775	81.5643	0.0515702	1.24584	0.0515702	0.799863	1.14033	0.105512	1.76261	0.852407	0.884235	10.8651	88.8872
FLT1-7	location3	LSM	50x-0.75	replica3	2018-08-20	Topo	D:/Data/3D data/Acquisition paper/FLT1-7/FLT1-7_50x	2018-08-28	09:54:46	2018-08-20 12:05:22	255.475	3000	85.1867	255.475	3000	85.1867	16.5731	65532	0.2529	0	0.95475	0.10804	3.41523	4.40608	5.52653	9.93261	0.744796	0.0677082	1.22006	1.82933	11.9322	0.380169	140.75	1.81506	84.0998	0.0529845	1.27305	0.0529845	0.820802	1.16477	0.108286	1.79027	0.867899	0.909329	11.0394	88.6878
FLT1-7	location3	LSM	50x-0.95	replica1	2018-08-20	Topo	D:/Data/3D data/Acquisition paper/FLT1-7/FLT1-7_50x	2018-08-28	09:55:37	2018-08-20 11:23:03	255.475	3000	85.1867	255.475	3000	85.1867	13.0001	65532	0.198378	0	0.739996	0.175081	3.38101	3.25602	3.49521	6.75123	0.576481	0.305717	0.958163	1.38085	12.4086	0.391797	140.751	0.610588	13.5081	0.0418502	1.00001	0.0418502	0.633608	0.918146	0.0818684	1.32529	0.689763	0.679132	11.7973	88.9023
FLT1-7	location3	LSM	50x-0.95	replica2	2018-08-20	Topo	D:/Data/3D data/Acquisition paper/FLT1-7/FLT1-7_50x	2018-08-28	09:56:29	2018-08-20 11:40:53	255.475	3000	85.1867	255.475	3000	85.1867	14.8453	65532	0.226535	0	0.844177	0.170179	3.40131	3.49711	4.08771	7.58481	0.657101	0.362739	1.08894	1.57693	12.436	0.383733	140.99	0.705054	17.2134	0.0480735	1.13702	0.0480735	0.722897	1.04315	0.0938744	1.52106	0.782599	0.773202	11.5328	88.8798
FLT1-7	location3	LSM	50x-0.95	replica3	2018-08-20	Topo	D:/Data/3D data/Acquisition paper/FLT1-7/FLT1-7_50x	2018-08-28	09:57:22	2018-08-20 11:58:10	255.475	3000	85.1867	255.475	3000	85.1867	15.9245	65532	0.243003	0	0.887199	0.16518	3.39988	3.76932	4.23465	8.00397	0.690639	0.268436	1.14022	1.65843	12.4553	0.380282	140.747	0.735478	18.5893	0.0507197	1.19092	0.0507197	0.759758	1.09176	0.0991664	1.59652	0.825195	0.809272	11.4976	88.8014
QTFU2-10	location1	LSM	50x-0.75	replica1	2018-08-16	Topo	D:/Data/3D data/Acquisition paper/QTFU2-10/QTFU2-10_50x	2018-08-28	10:09:49	2018-08-16 10:53:03	255.475	3000	85.1867	255.475	3000	85.1867	61.5779	65532	0.939661	0	3.79324	-0.0178492	3.11854	24.9001	26.7672	51.6673	3.00473	1.11111e-05	4.97075	7.28604	20.0287	0.629874	19.0039	4.82319	148.219	0.173973	5.14482	0.173973	3.35429	4.70519	0.439634	5.45442	2.77874	3.46505	11.9919	87.0828
QTFU2-10	location1	LSM	50x-0.75	replica2	2018-08-16	Topo	D:/Data/3D data/Acquisition paper/QTFU2-10/QTFU2-10_50x	2018-08-28	10:10:39	2018-08-16 11:34:47	255.475	3000	85.1867	255.475	3000	85.1867	61.2822	65532	0.93515	0	3.98746	-0.000955418	3.10817	24.7646	24.5944	49.3591	3.15526	3.33333e-05	5.2243	7.63727	19.8491	0.630396	19.2513	4.92041	155.257	0.185336	5.4096	0.185336	3.50342	4.94285	0.466753	5.80176	2.86171	3.56215	11.5576	87.4594
QTFU2-10	location1	LSM	50x-0.75	replica3	2018-08-16	Topo	D:/Data/3D data/Acquisition paper/QTFU2-10/QTFU2-10_50x	2018-08-28	10:11:30	2018-08-16 12:16:49	255.475	3000	85.1867	255.475	3000	85.1867	64.3147	65532	0.981424	0	4.05767	-0.00286875	3.12335	26.2953	25.9969	52.2923	3.20718	1.11111e-05	5.33685	7.7726	19.7706	0.630211	19.9983	5.02439	159.015	0.187376	5.52375	0.187376	3.55909	5.04604	0.477712	5.9074	2.9016	3.68267	11.5845	87.7267
QTFU2-10	location1	LSM	50x-0.95	replica1	2018-08-16	Topo	D:/Data/3D data/Acquisition paper/QTFU2-10/QTFU2-10_50x	2018-08-28	10:12:20	2018-08-16 10:33:48	255.475	3000	85.1867	255.475	3000	85.1867	59.8804	65532	0.913758	0	3.41699	-0.0408923	2.92573	12.4417	15.3412	27.7829	2.71778	0.0435087	4.56284	6.75557	20.2297	0.606251	128.992	1.92515	40.7718	0.140153	4.703	0.140153	3.09823	4.30896	0.394041	4.70406	2.16996	2.76993	11.5842	86.466
QTFU2-10	location1	LSM	50x-0.95	replica2	2018-08-16	Topo	D:/Data/3D data/Acquisition paper/QTFU2-10/QTFU2-10_50x	2018-08-28	10:13:11	2018-08-16 11:12:49	255.475	3000	85.1867	255.475	3000	85.1867	57.5912	65532	0.878825	0	3.79895	-0.0242522	2.95774	13.0441	16.1694	29.2136	3.01491	0.0445921	4.99192	7.51777	20.2049	0.617833	128.999	2.08516	46.317	0.167613	5.15953	0.167613	3.40141	4.7148	0.444727	5.34476	2.23636	2.97149	11.0366	86.982
QTFU2-10	location1	LSM	50x-0.95	replica3	2018-08-16	Topo	D:/Data/3D data/Acquisition paper/QTFU2-10/QTFU2-10_50x	2018-08-28	10:14:01	2018-08-16 11:55:19	255.475	3000	85.1867	255.475	3000	85.1867	58.6185	65532	0.894502	0	3.89611	-0.0236329	2.96545	12.9975	16.4558	29.4533	3.09104	0.0595301	5.12905	7.69322	20.2091	0.621816	128.997	2.12928	47.788	0.171001	5.30008	0.171001	3.47873	4.84193	0.458142	5.58108	2.25607	2.99092	10.658	87.3914
QTFU2-10	location2	LSM	50x-0.75	replica1	2018-08-17	Topo	D:/Data/3D data/Acquisition paper/QTFU2-10/QTFU2-10_50x	2018-08-28	10:14:52	2018-08-17 10:48:46	255.475	3000	85.1867	255.475	3000	85.1867	82.4581	65532	1.25829	0	4.55136	-0.0138844	4.28523	33.2528	27.6071	60.8598	3.50197	7.77778e-05	5.70465	9.0535	19.4304	0.733936	149.996	6.62552	189.752	0.230594	5.93522	0.230594	3.91293	5.38707	0.548144	6.34758	4.2686	4.29963	11.9332	86.6449
QTFU2-10	location2	LSM	50x-0.75	replica2	2018-08-17	Topo	D:/Data/3D data/Acquisition paper/QTFU2-10/QTFU2-10_50x	2018-08-28	10:15:44	2018-08-17 11:37:03	255.475	3000	85.1867	255.475	3000	85.1867	81.3465	65532	1.24132	0	4.67517	-0.00797886	4.35475	34.2482	27.9335	62.1817	3.60255	5.64656e-05	5.81078	9.24484	19.773	0.777764	150.249	6.75623	195.573	0.24381	6.05426	0.24381	4.01208	5.50392	0.550337	6.55613	4.47322	4.48347	11.4409	86.8823
QTFU2-10	location2	LSM	50x-0.75	replica3	2018-08-17	Topo	D:/Data/3D data/Acquisition paper/QTFU2-10/QTFU2-10_50x	2018-08-28	10:16:35	2018-08-17 12:27:24	255.475	3000	85.1867	255.475	3000	85.1867	80.218	65532	1.2241	0	4.70009	-0.00635769	4.40543	34.9151	27.5717	62.4868	3.61649	4.44444e-05	5.82269	9.28968	19.6579	0.762935	150.246	6.74841	196.175	0.250524	6.07336	0.250524	3.96658	5.51044	0.562925	6.43938	4.55808	4.52858	11.834	86.5089
QTFU2-10	location2	LSM	50x-0.95	replica1	2018-08-17	Topo	D:/Data/3D data/Acquisition paper/QTFU2-10/QTFU2-10_50x	2018-08-28	10:17:26	2018-08-17 10:22:20	255.475	3000	85.1867	255.475	3000	85.1867	77.0126	65532	1.17519	0	4.17169	0.0217853	4.32704	30.1733	24.4845	54.6578	3.19169	2.55073e-05	5.1643	8.4296	19.072	0.634431	147.249	3.38586	63.5959	0.213879	5.37822	0.213879	3.5587	4.8619	0.516315	5.44402	3.8385	3.74303	13.1119	86.1446
QTFU2-10	location2	LSM	50x-0.95	replica2	2018-08-17	Topo	D:/Data/3D data/Acquisition paper/QTFU2-10/QTFU2-10_50x	2018-08-28	10:18:16	2018-08-17 11:12:17	255.475	3000	85.1867	255.475	3000	85.1867	76.4032	65531	1.16591	0	4.44647	0.202643	3.96738	28.7822	21.5803	50.3625	3.44244	0.000604714	5.63833	8.38118	20.3927	0.785232	147.247	3.6849	70.1488	0.239019	5.87736	0.239019	3.88853	5.38138	0.495985	6.22503	4.12931	3.65006	11.9347	87.741
QTFU2-10	location2	LSM	50x-0.95	replica3	2018-08-17	Topo	D:/Data/3D data/Acquisition paper/QTFU2-10/QTFU2-10_50x	2018-08-28	10:19:06	2018-08-17 12:00:25	255.475	3000	85.1867	255.475	3000	85.1867	76.4863	65532	1.16716	0	4.50663	0.204948	4.01459	28.5966	21.8643	50.4608	3.48968	0.000473719	5.68007	8.57023	20.4988	0.810552	147.251	3.72985	70.8206	0.246504	5.92654	0.246504	3.91943	5.42532	0.501227	6.23385	4.28302	3.73514	11.8211	87.4413
QTFU2-10	location3	LSM	50x-0.75	replica1	2018-08-20	Topo	D:/Data/3D data/Acquisition paper/QTFU2-10/QTFU2-10_50x	2018-08-28	10:19:56	2018-08-20 13:59:54	255.475	3000	85.1867	255.475	3000	85.1867	65.7869	65532	1.00389	0	3.07954	-0.811008	8.10949	21.3776	26.9619	48.3395	2.27314	2.22222e-05	3.49425	6.45459	15.6281	0.756837	69.0023	4.06326	121.805	0.160295	3.65452	0.160295	2.43552	3.21839	0.436128	4.06162	2.79618	3.6074	13.5932	84.1992	2.48162	17.3128	99.3436
QTFU2-10	location3	LSM	50x-0.75	replica2	2018-08-20	Topo	D:/Data/3D data/Acquisition paper/QTFU2-10/QTFU2-10_50x	2018-08-28	10:20:46	2018-08-20 14:44:00	255.475	3000	85.1867	255.475	3000	85.1867	64.1069	65531	0.978268	0	3.08999	-0.321071	5.38366	19.3773	27.2718	46.6491	2.34675	0.000166667	3.47706	6.53905	16.5208	0.704165	72.9954	4.14008	126.823	0.184774	3.66182	0.184774	2.5496	3.25104	0.410777	4.17086	3.03417	3.43327	12.5475	84.3707
QTFU2-10	location3	LSM	50x-0.75	replica3	2018-08-20	Topo	D:/Data/3D data/Acquisition paper/QTFU2-10/QTFU2-10_50x	2018-08-28	10:21:36	2018-08-20 15:26:18	255.475	3000	85.1867	255.475	3000	85.1867	63.3851	65532	0.967239	0	3.13583	-0.28314	5.16854	21.3315	27.309	48.6405	2.38804	0.0001	3.52718	6.64307	16.5777	0.667998	69.2471	4.1715	128.357	0.188461	3.71567	0.188461	2.60229	3.30271	0.41296	4.19528	3.08221	3.42124	12.7906	84.0127
QTFU2-10	location3	LSM	50x-0.95	replica1	2018-08-20	Topo	D:/Data/3D data/Acquisition paper/QTFU2-10/QTFU2-10_50x	2018-08-28	10:22:27	2018-08-20 13:39:43	255.475	3000	85.1867	255.475	3000	85.1867	60.2295	65532	0.919085	0	2.84985	-0.655864	6.21264	11.7295	19.3404	31.0699	2.0992	0.000255556	3.32292	5.95165	15.0127	0.740425	72.9958	2.09454	39.0239	0.154951	3.47789	0.154951	2.25673	3.08224	0.395657	3.61434	2.65535	3.08449	14.8527	84.3171
QTFU2-10	location3	LSM	50x-0.95	replica2	2018-08-20	Topo	D:/Data/3D data/Acquisition paper/QTFU2-10/QTFU2-10_50x	2018-08-28	10:23:20	2018-08-20 14:23:07	255.475	3000	85.1867	255.475	3000	85.1867	70.7332	65532	1.07937	0	2.91091	-0.250121	5.22123	11.9621	29.156	41.1181	2.22292	0.000136891	3.34714	6.02231	16.7291	0.645365	51.5079	1.90852	40.7119	0.17581	3.52299	0.17581	2.42465	3.15073	0.372258	3.92406	2.72679	2.83202	12.9776	84.0044
QTFU2-10	location3	LSM	50x-0.95	replica3	2018-08-20	Topo	D:/Data/3D data/Acquisition paper/QTFU2-10/QTFU2-10_50x	2018-08-28	10:24:13	2018-08-20 15:06:11	255.475	3000	85.1867	255.475	3000	85.1867	66.8942	65532	1.02079	0	2.94491	-0.0326541	3.87565	13.2181	26.2437	39.4618	2.26994	0.0022447	3.4239	6.097	16.9866	0.595312	51.5062	1.89218	41.1291	0.183331	3.60718	0.183331	2.50564	3.2418	0.365387	3.95973	2.84797	2.85875	12.9788	84.0387

## Sheet: RS0.4um
The effect of numerical aperture on quantitative use-wear studies and its implication on reproducibility
Ivan Calandra, Lisa Schunk, Konstantin Bob, Walter Gneisinger, Antonella Pedergnana, Eduardo Paixao, Andreas Hildebrandt, Joao Marreiros
Scientific Reports
Supplementary Table S2. Values of ISO 4287 Ra parameter on the roughness standard.
Sample	Location	Scanning mode	Objective	Tile region	Replica	Acquisition date	Surface type	Template	Analysis date	Analysis time	Date of the measurement	Axis length X	Axis size X	Axis spacing X	Axis length Y	Axis size Y	Axis spacing Y	Axis length Z	Axis size Z	Axis spacing Z	NMP ratio Z	Length extracted profile	Ra
roughnessStandard0.4um	location1	LSM	50x-0.75	4x1	replica1	2018-08-15	Topo	D:/Data/3D data/Acquisition paper/RoughnessStandard0.4um/RS0.4u_50x_4x1tiles	2018-08-28	11:12:22	2018-08-15 12:52:07	950.364	7617	0.124785	258.056	2069	0.124785	12.1084	65532	0.18477	0.989443	4.56002	0.395837
roughnessStandard0.4um	location1	LSM	50x-0.75	4x1	replica2	2018-08-15	Topo	D:/Data/3D data/Acquisition paper/RoughnessStandard0.4um/RS0.4u_50x_4x1tiles	2018-08-28	11:12:27	2018-08-15 13:11:25	950.364	7617	0.124785	258.056	2069	0.124785	11.8522	65532	0.180861	0.989443	4.56002	0.395204
roughnessStandard0.4um	location1	LSM	50x-0.75	4x1	replica3	2018-08-15	Topo	D:/Data/3D data/Acquisition paper/RoughnessStandard0.4um/RS0.4u_50x_4x1tiles	2018-08-28	11:12:31	2018-08-15 13:30:08	950.364	7617	0.124785	258.056	2069	0.124785	12.3984	65532	0.189196	0.989443	4.56002	0.395964
roughnessStandard0.4um	location1	LSM	50x-0.95	4x1	replica1	2018-08-15	Topo	D:/Data/3D data/Acquisition paper/RoughnessStandard0.4um/RS0.4u_50x_4x1tiles	2018-08-28	11:12:36	2018-08-15 12:35:19	944.374	7569	0.124785	258.056	2069	0.124785	10.5028	65531	0.160273	0.987136	4.56002	0.417936
roughnessStandard0.4um	location1	LSM	50x-0.95	4x1	replica2	2018-08-15	Topo	D:/Data/3D data/Acquisition paper/RoughnessStandard0.4um/RS0.4u_50x_4x1tiles	2018-08-28	11:12:40	2018-08-15 13:02:18	944.374	7569	0.124785	258.056	2069	0.124785	11.5493	65532	0.176239	0.987136	4.56002	0.414654
roughnessStandard0.4um	location1	LSM	50x-0.95	4x1	replica3	2018-08-15	Topo	D:/Data/3D data/Acquisition paper/RoughnessStandard0.4um/RS0.4u_50x_4x1tiles	2018-08-28	11:12:44	2018-08-15 13:21:05	944.374	7569	0.124785	258.056	2069	0.124785	11.3075	65531	0.172551	0.987136	4.56002	0.416622
roughnessStandard0.4um	location2	LSM	50x-0.75	4x1	replica1	2018-08-16	Topo	D:/Data/3D data/Acquisition paper/RoughnessStandard0.4um/RS0.4u_50x_4x1tiles	2018-08-28	11:12:49	2018-08-16 13:50:21	951.362	7625	0.124785	258.056	2069	0.124785	12.3976	65532	0.189184	0.989825	4.56002	0.395769
roughnessStandard0.4um	location2	LSM	50x-0.75	4x1	replica2	2018-08-16	Topo	D:/Data/3D data/Acquisition paper/RoughnessStandard0.4um/RS0.4u_50x_4x1tiles	2018-08-28	11:12:53	2018-08-16 14:05:37	950.988	7622	0.124785	258.056	2069	0.124785	12.0486	65532	0.183858	0.989682	4.56002	0.398146
roughnessStandard0.4um	location2	LSM	50x-0.75	4x1	replica3	2018-08-16	Topo	D:/Data/3D data/Acquisition paper/RoughnessStandard0.4um/RS0.4u_50x_4x1tiles	2018-08-28	11:12:57	2018-08-16 14:21:48	951.362	7625	0.124785	258.056	2069	0.124785	11.8512	65531	0.180849	0.989825	4.56002	0.398277
roughnessStandard0.4um	location2	LSM	50x-0.95	4x1	replica1	2018-08-16	Topo	D:/Data/3D data/Acquisition paper/RoughnessStandard0.4um/RS0.4u_50x_4x1tiles	2018-08-28	11:13:02	2018-08-16 13:40:35	944.998	7574	0.124785	258.056	2069	0.124785	11.1509	65531	0.170163	0.987377	4.56002	0.419131
roughnessStandard0.4um	location2	LSM	50x-0.95	4x1	replica2	2018-08-16	Topo	D:/Data/3D data/Acquisition paper/RoughnessStandard0.4um/RS0.4u_50x_4x1tiles	2018-08-28	11:13:06	2018-08-16 13:58:03	945.372	7577	0.124785	258.056	2069	0.124785	11.0296	65531	0.168311	0.987522	4.56002	0.420427
roughnessStandard0.4um	location2	LSM	50x-0.95	4x1	replica3	2018-08-16	Topo	D:/Data/3D data/Acquisition paper/RoughnessStandard0.4um/RS0.4u_50x_4x1tiles	2018-08-28	11:13:10	2018-08-16 14:13:32	944.998	7574	0.124785	258.056	2069	0.124785	10.2634	65532	0.156617	0.987377	4.56002	0.418133
roughnessStandard0.4um	location3	LSM	50x-0.75	4x1	replica1	2018-08-17	Topo	D:/Data/3D data/Acquisition paper/RoughnessStandard0.4um/RS0.4u_50x_4x1tiles	2018-08-28	11:13:15	2018-08-17 14:05:20	949.615	7611	0.124785	258.056	2069	0.124785	12.1795	65531	0.185859	0.989156	4.56002	0.396561
roughnessStandard0.4um	location3	LSM	50x-0.75	4x1	replica2	2018-08-17	Topo	D:/Data/3D data/Acquisition paper/RoughnessStandard0.4um/RS0.4u_50x_4x1tiles	2018-08-28	11:13:19	2018-08-17 14:24:37	949.615	7611	0.124785	258.056	2069	0.124785	12.449	65532	0.189968	0.989156	4.56002	0.397569
roughnessStandard0.4um	location3	LSM	50x-0.75	4x1	replica3	2018-08-17	Topo	D:/Data/3D data/Acquisition paper/RoughnessStandard0.4um/RS0.4u_50x_4x1tiles	2018-08-28	11:13:23	2018-08-17 14:41:54	949.615	7611	0.124785	258.056	2069	0.124785	11.8051	65532	0.180142	0.989156	4.56002	0.39781
roughnessStandard0.4um	location3	LSM	50x-0.95	4x1	replica1	2018-08-17	Topo	D:/Data/3D data/Acquisition paper/RoughnessStandard0.4um/RS0.4u_50x_4x1tiles	2018-08-28	11:13:28	2018-08-17 13:55:40	943.625	7563	0.124785	258.056	2069	0.124785	10.3751	65531	0.158324	0.986845	4.56002	0.419897
roughnessStandard0.4um	location3	LSM	50x-0.95	4x1	replica2	2018-08-17	Topo	D:/Data/3D data/Acquisition paper/RoughnessStandard0.4um/RS0.4u_50x_4x1tiles	2018-08-28	11:13:32	2018-08-17 14:14:19	943.625	7563	0.124785	258.056	2069	0.124785	10.6179	65532	0.162027	0.986845	4.56002	0.418095
roughnessStandard0.4um	location3	LSM	50x-0.95	4x1	replica3	2018-08-17	Topo	D:/Data/3D data/Acquisition paper/RoughnessStandard0.4um/RS0.4u_50x_4x1tiles	2018-08-28	11:13:36	2018-08-17 14:33:55	943.625	7563	0.124785	258.056	2069	0.124785	10.6528	65532	0.162559	0.986845	4.56002	0.417909

## Sheet: Units
The effect of numerical aperture on quantitative use-wear studies and its implication on reproducibility
Ivan Calandra, Lisa Schunk, Konstantin Bob, Walter Gneisinger, Antonella Pedergnana, Eduardo Paixao, Andreas Hildebrandt, Joao Marreiros
Scientific Reports
Supplementary Table S2. Units.
Variable	Unit
Axis length X	µm
Axis size X	points
Axis spacing X [FLT1-7+QTFU2-10 / RS0 4um]	nm / µm
Axis length Y	µm
Axis size Y	points
Axis spacing Y [FLT1-7+QTFU2-10 / RS0 4um]	nm / µm
Axis length Z	µm
Axis size Z	digits
Axis spacing Z	nm
NMP ratio Z	%
Sq	µm
Ssk	<no unit>
Sku	<no unit>
Sp	µm
Sv	µm
Sz	µm
Sa	µm
Smr (c = 1µm under the highest peak)	%
Smc (p = 10%)	µm
Sxp (p = 50%, q = 97.5%)	µm
Sal (s = 0.2)	µm
Str (s = 0.2)	<no unit>
Std (Reference angle = 0°)	°
Sdq	<no unit>
Sdr	%
Vm (p = 10%)	µm³/µm²
Vv (p = 10%)	µm³/µm²
Vmp (p = 10%)	µm³/µm²
Vmc (p = 10%, q = 80%)	µm³/µm²
Vvc (p = 10%, q = 80%)	µm³/µm²
Vvv (p = 80%)	µm³/µm²
Sk (Gaussian filter, 0.08 mm)	µm
Spk (Gaussian filter, 0.08 mm)	µm
Svk (Gaussian filter, 0.08 mm)	µm
Smr1 (Gaussian filter, 0.08 mm)	%
Smr2 (Gaussian filter, 0.08 mm)	%
Spq (Gaussian filter, 0.08 mm)	<no unit>
Svq (Gaussian filter, 0.08 mm)	<no unit>
Smq (Gaussian filter, 0.08 mm)	<no unit>
Length extracted profile	mm
Ra	µm
