# Supplementary material for: The effect of numerical aperture on quantitative use-wear studies and its implication on reproducibility
Source: Sci Rep. 2019 Apr 19;9:6313. doi: 10.1038/s41598-019-42713-w (PMC6474883; doi:10.1038/s41598-019-42713-w)
Supplement: Supplementary file 7 — Supplementary Table S3 [file 41598_2019_42713_MOESM7_ESM.xlsx]

## Sheet: FLT-QTFU
The effect of numerical aperture on quantitative use-wear studies and its implication on reproducibility
Ivan Calandra, Lisa Schunk, Konstantin Bob, Walter Gneisinger, Antonella Pedergnana, Eduardo Paixao, Andreas Hildebrandt, Joao Marreiros
Scientific Reports
Supplementary Table S3. Descriptive statistics of ISO 25178-2 parameters from both objectives on the flint and quartzite samples.
Sample + Location + Objective				Sq					Ssk					Sku					Sp					Sv					Sz					Sa					Smr					Smc					Sxp
Sample	Location	Objective	n	min	max	mean	median	SD	min	max	mean	median	SD	min	max	mean	median	SD	min	max	mean	median	SD	min	max	mean	median	SD	min	max	mean	median	SD	min	max	mean	median	SD	min	max	mean	median	SD	min	max	mean	median	SD	min
FLT1-7	location1	50x/0.75	3	1.89971	1.92446	1.91213	1.91223	0.012373	0.250884	0.260156	0.254083	0.25121	0.00526138	4.34524	4.40558	4.38468	4.40321	0.0341699	8.40171	8.83093	8.5803	8.50828	0.223495	11.2088	11.4053	11.2817	11.2311	0.107603	19.7171	20.062	19.862	19.807	0.178938	1.43485	1.45156	1.44272	1.44177	0.00840008	0.0643089	0.154473	0.116373	0.130336	0.046676	2.38983	2.41781	2.40322	2.40201	0.0140332	3.51718
FLT1-7	location1	50x/0.95	3	1.80429	1.82637	1.81187	1.80494	0.0125645	0.283563	0.300938	0.291143	0.288928	0.00889681	4.39238	4.43074	4.41525	4.42263	0.0202183	8.6849	8.80082	8.72861	8.70012	0.0629939	9.25796	9.42755	9.3379	9.32818	0.0852139	17.9581	18.2284	18.0665	18.0131	0.142848	1.36205	1.37711	1.36721	1.36246	0.00858086	0.00221785	0.00444404	0.00318307	0.00288733	0.00114218	2.31603	2.34316	2.3259	2.31851	0.0149951	3.2533
FLT1-7	location2	50x/0.75	3	1.00273	1.01463	1.00787	1.00625	0.00611268	-0.14365	-0.109131	-0.127321	-0.129181	0.0173346	4.8747	5.01745	4.95601	4.97589	0.0734212	8.08547	8.51685	8.29861	8.29351	0.215733	6.746	6.8615	6.78721	6.75413	0.0644662	14.947	15.271	15.0858	15.0395	0.166891	0.75424	0.763357	0.758094	0.756685	0.00471871	0.00078279	0.00637811	0.00355439	0.00350226	0.00279803	1.17449	1.19077	1.18153	1.17932	0.00836322	2.16515
FLT1-7	location2	50x/0.95	3	0.929645	0.936919	0.932379	0.930572	0.00395942	-0.0848693	-0.0634037	-0.0766005	-0.0815287	0.0115502	5.7258	5.75635	5.74591	5.75559	0.0174247	7.3065	7.38083	7.35083	7.36518	0.0391858	5.01175	5.2169	5.10565	5.08829	0.103668	12.3769	12.5977	12.4565	12.3948	0.122647	0.689374	0.693372	0.690715	0.689398	0.00230136	0.0453805	0.0459891	0.0457301	0.0458207	0.00031424	1.07687	1.08544	1.08005	1.07785	0.00469063	2.03635
FLT1-7	location3	50x/0.75	3	0.854855	0.95475	0.913774	0.931716	0.0523089	0.10804	0.123007	0.114474	0.112375	0.0077011	3.40135	3.41854	3.41171	3.41523	0.00911714	4.31614	4.47427	4.39883	4.40608	0.0793173	4.87467	5.52653	5.23938	5.31695	0.332777	9.19081	9.93261	9.63821	9.79123	0.393858	0.667286	0.744796	0.712906	0.726636	0.040538	0.0111418	0.0677082	0.0375994	0.0339482	0.0284594	1.10315	1.22006	1.17249	1.19427	0.0614218	1.62178
FLT1-7	location3	50x/0.95	3	0.739996	0.887199	0.823791	0.844177	0.0756893	0.16518	0.175081	0.170147	0.170179	0.00495029	3.38101	3.40131	3.39407	3.39988	0.0113315	3.25602	3.76932	3.50748	3.49711	0.256808	3.49521	4.23465	3.93919	4.08771	0.391456	6.75123	8.00397	7.44667	7.58481	0.637695	0.576481	0.690639	0.641407	0.657101	0.0586746	0.268436	0.362739	0.312297	0.305717	0.0474948	0.958163	1.14022	1.06244	1.08894	0.0938742	1.38085
QTFU2-10	location1	50x/0.75	3	3.79324	4.05767	3.94612	3.98746	0.136975	-0.0178492	-0.000955418	-0.00722447	-0.00286875	0.00925092	3.10817	3.12335	3.11669	3.11854	0.00776035	24.7646	26.2953	25.32	24.9001	0.847342	24.5944	26.7672	25.7862	25.9969	1.1016	49.3591	52.2923	51.1062	51.6673	1.54499	3.00473	3.20718	3.12239	3.15526	0.105153	1.11111e-05	3.33333e-05	1.85185e-05	1.11111e-05	1.283e-05	4.97075	5.33685	5.1773	5.2243	0.18752	7.28604
QTFU2-10	location1	50x/0.95	3	3.41699	3.89611	3.70401	3.79895	0.253276	-0.0408923	-0.0236329	-0.0295925	-0.0242522	0.00979084	2.92573	2.96545	2.94964	2.95774	0.0210607	12.4417	13.0441	12.8278	12.9975	0.335148	15.3412	16.4558	15.9888	16.1694	0.578852	27.7829	29.4533	28.8166	29.2136	0.903185	2.71778	3.09104	2.94124	3.01491	0.197235	0.0435087	0.0595301	0.0492103	0.0445921	0.0089536	4.56284	5.12905	4.8946	4.99192	0.295385	6.75557
QTFU2-10	location2	50x/0.75	3	4.55136	4.70009	4.6422	4.67517	0.0796537	-0.0138844	-0.00635769	-0.00940698	-0.00797886	0.00396138	4.28523	4.40543	4.34847	4.35475	0.0603474	33.2528	34.9151	34.1387	34.2482	0.836569	27.5717	27.9335	27.7041	27.6071	0.199472	60.8598	62.4868	61.8428	62.1817	0.864825	3.50197	3.61649	3.57367	3.60255	0.0624844	4.44444e-05	7.77778e-05	5.95626e-05	5.64656e-05	1.68811e-05	5.70465	5.82269	5.77937	5.81078	0.064985	9.0535
QTFU2-10	location2	50x/0.95	3	4.17169	4.50663	4.37493	4.44647	0.178564	0.0217853	0.204948	0.143126	0.202643	0.10509	3.96738	4.32704	4.10301	4.01459	0.195451	28.5966	30.1733	29.184	28.7822	0.861734	21.5803	24.4845	22.643	21.8643	1.60109	50.3625	54.6578	51.827	50.4608	2.452	3.19169	3.48968	3.3746	3.44244	0.160159	2.55073e-05	0.000604714	0.00036798	0.000473719	0.000303736	5.1643	5.68007	5.49423	5.63833	0.286492	8.38118
QTFU2-10	location3	50x/0.75	3	3.07954	3.13583	3.10179	3.08999	0.0299438	-0.811008	-0.28314	-0.47174	-0.321071	0.294427	5.16854	8.10949	6.22056	5.38366	1.63939	19.3773	21.3776	20.6955	21.3315	1.14178	26.9619	27.309	27.1809	27.2718	0.190601	46.6491	48.6405	47.8764	48.3395	1.07346	2.27314	2.38804	2.33598	2.34675	0.0582016	2.22222e-05	0.000166667	9.62963e-05	0.0001	7.22934e-05	3.47706	3.52718	3.49949	3.49425	0.025468	6.45459
QTFU2-10	location3	50x/0.95	3	2.84985	2.94491	2.90189	2.91091	0.0481694	-0.655864	-0.0326541	-0.31288	-0.250121	0.316309	3.87565	6.21264	5.10317	5.22123	1.17296	11.7295	13.2181	12.3032	11.9621	0.800785	19.3404	29.156	24.9134	26.2437	5.04123	31.0699	41.1181	37.2166	39.4618	5.38727	2.0992	2.26994	2.19736	2.22292	0.088194	0.000136891	0.0022447	0.000879048	0.000255556	0.00118418	3.32292	3.4239	3.36465	3.34714	0.0527209	5.95165
Sample + Objective				Sq					Ssk					Sku					Sp					Sv					Sz					Sa					Smr					Smc					Sxp
Sample	Location	Objective	n	min	max	mean	median	SD	min	max	mean	median	SD	min	max	mean	median	SD	min	max	mean	median	SD	min	max	mean	median	SD	min	max	mean	median	SD	min	max	mean	median	SD	min	max	mean	median	SD	min	max	mean	median	SD	min
FLT1-7	locations1-3	50x/0.75	9	0.854855	1.92446	1.27793	1.00625	0.478163	-0.14365	0.260156	0.0804122	0.112375	0.167406	3.40135	5.01745	4.2508	4.40321	0.677426	4.31614	8.83093	7.09258	8.29351	2.03033	4.87467	11.4053	7.76944	6.75413	2.72395	9.19081	20.062	14.862	15.0395	4.43628	0.667286	1.45156	0.971242	0.756685	0.354766	0.00078279	0.154473	0.0525089	0.0339482	0.057102	1.10315	2.41781	1.58574	1.19427	0.613939	1.62178
FLT1-7	locations1-3	50x/0.95	9	0.739996	1.82637	1.18935	0.930572	0.470823	-0.0848693	0.300938	0.12823	0.170179	0.162494	3.38101	5.75635	4.51841	4.42263	1.02142	3.25602	8.80082	6.52898	7.36518	2.34714	3.49521	9.42755	6.12758	5.08829	2.46883	6.75123	18.2284	12.6566	12.3948	4.61297	0.576481	1.37711	0.899777	0.690639	0.352475	0.00221785	0.362739	0.120403	0.0458207	0.147026	0.958163	2.34316	1.48946	1.08894	0.629176	1.38085
QTFU2-10	locations1-3	50x-0.75	9	3.07954	4.70009	3.8967	3.98746	0.672897	-0.811008	-0.000955418	-0.16279	-0.0138844	0.274569	3.10817	8.10949	4.56191	4.35475	1.58267	19.3773	34.9151	26.7181	24.9001	5.972	24.5944	27.9335	26.8904	27.2718	1.02936	46.6491	62.4868	53.6085	51.6673	6.41621	2.27314	3.61649	3.01068	3.15526	0.546658	1.11111e-05	0.000166667	5.81258e-05	4.44444e-05	5.05411e-05	3.47706	5.82269	4.81872	5.2243	1.02807	6.45459
QTFU2-10	locations1-3	50x-0.95	9	2.84985	4.50663	3.66028	3.79895	0.657655	-0.655864	0.204948	-0.0664488	-0.0242522	0.259905	2.92573	6.21264	4.05194	3.96738	1.10664	11.7295	30.1733	18.105	13.0441	8.33483	15.3412	29.156	21.1817	21.5803	4.81802	27.7829	54.6578	39.2867	39.4618	10.5191	2.0992	3.48968	2.83773	3.01491	0.532885	2.55073e-05	0.0595301	0.0168191	0.000604714	0.024711	3.32292	5.68007	4.5845	4.99192	0.973374	5.95165
n = sample size
min = minimum
max = maximum
SD = standard deviation
[truncated: 99 more columns]

## Sheet: RoughnessStandard
The effect of numerical aperture on quantitative use-wear studies and its implication on reproducibility
Ivan Calandra, Lisa Schunk, Konstantin Bob, Walter Gneisinger, Antonella Pedergnana, Eduardo Paixao, Andreas Hildebrandt, Joao Marreiros
Scientific Reports
Supplementary Table S3. Descriptive statistics of ISO 4287 Ra parameter from both objectives on the roughness standard.
Sample + Location + Objective				Ra
Sample	Location	Objective	n	min	max	mean	median	SD
roughnessStandard0.4um	location1	50x/0.75	3	0.395204	0.395964	0.395668	0.395837	0.000407406
roughnessStandard0.4um	location1	50x/0.95	3	0.414654	0.417936	0.416404	0.416622	0.00165162
roughnessStandard0.4um	location2	50x/0.75	3	0.395769	0.398277	0.397397	0.398146	0.00141188
roughnessStandard0.4um	location2	50x/0.95	3	0.418133	0.420427	0.419231	0.419131	0.00115032
roughnessStandard0.4um	location3	50x/0.75	3	0.396561	0.39781	0.397313	0.397569	0.000662763
roughnessStandard0.4um	location3	50x/0.95	3	0.417909	0.419897	0.418634	0.418095	0.00109836
Sample + Objective				Ra
Sample	Location	Objective	n	min	max	mean	median	SD
roughnessStandard0.4um	locations1-3	50x/0.75	9	0.395204	0.398277	0.396793	0.396561	0.00116722
roughnessStandard0.4um	locations1-3	50x/0.95	9	0.414654	0.420427	0.418089	0.418095	0.001726
n = sample size
min = minimum
max = maximum
SD = standard deviation
